# Supplementary material for: When most fMRI connectivity cannot be detected: Insights from time course reliability
Source: PLoS One. 2024 Dec 13;19(12):e0299753. doi: 10.1371/journal.pone.0299753 (PMC11642907; doi:10.1371/journal.pone.0299753)
Supplement: S1 Data — (ZIP) [file pone.0299753.s002.zip]

Archive with 25 entries (23 files):
- PlosOneData/Code/autocorfilter.m
- PlosOneData/Code/average_con.m
- PlosOneData/Code/average_rel.m
- PlosOneData/Code/bootRelSamplesize.m
- PlosOneData/Code/bootstrapBlock.m
- PlosOneData/Code/ConfInterval.m
- PlosOneData/Code/Dice.m
- PlosOneData/Code/Estimate_ResAuto_TrueConBlockBoot.m
- PlosOneData/Code/fMRI_clean.mat
- PlosOneData/Code/fwf_region_name.mat
- PlosOneData/Code/MemoryCorrectAwnser.mat
- PlosOneData/Code/mlag.m
- PlosOneData/Code/namelist_n50smaller3mm_tasksmaller3wrong.mat
- PlosOneData/Code/opt_block.m
- PlosOneData/Code/relResponseTime.mat
- PlosOneData/Code/remove_AutoBlockBoot.m
- PlosOneData/Code/remove_AutoBlockBoot_short.m
- PlosOneData/Code/sampboot.m
- PlosOneData/Code/stationary_bootstrap.m
- PlosOneData/Code/StroopCorrectAwnser.mat
- PlosOneData/Code/TrueCon.m
- PlosOneData/Code/TrueConSimple.m
- PlosOneData/read me.docx
- PlosOneData/Stat_Result/
- PlosOneData/Stat_Result/
