# Supplementary material for: When most fMRI connectivity cannot be detected: Insights from time course reliability
Source: PLoS One. 2024 Dec 13;19(12):e0299753. doi: 10.1371/journal.pone.0299753 (PMC11642907; doi:10.1371/journal.pone.0299753)
Supplement: S1 Data — (ZIP) [file pone.0299753.s002.zip › PlosOneData/Code/autocorfilter.m]

function [remAuto1,remAuto2,zeta,residual]= autocorfilter(ROIseed,ROItarget)

% Function to remove autocorrelation from a time series

% Step 1: Extract residual time course
[~,~,residual]=regress(ROIseed,[ROItarget ones(length(ROItarget),1)]);

% Step 2: Estimate autocorrelation of residual
zeta=regress(residual(1:end-1),[residual(2:end) ones(length(residual)-1,1)] ); zeta= zeta(1);

% Step 3: Remove residual autocorrelation from time course
remAuto1 = [ROIseed(1:end-1)-(zeta.*ROIseed(2:end));ROIseed(end)];
remAuto2 = [ROItarget(1:end-1)-(zeta.*ROItarget(2:end));ROItarget(end)];

end
