# Supplementary material for: When most fMRI connectivity cannot be detected: Insights from time course reliability
Source: PLoS One. 2024 Dec 13;19(12):e0299753. doi: 10.1371/journal.pone.0299753 (PMC11642907; doi:10.1371/journal.pone.0299753)
Supplement: S1 Data — (ZIP) [file pone.0299753.s002.zip › PlosOneData/Code/mlag.m]

function xlag = mlag(x,n,init)
% PURPOSE: generates a matrix of n lags from a matrix (or vector)
%          containing a set of vectors (For use in var routines)
%---------------------------------------------------
% USAGE:     xlag = mlag(x,nlag)
%       or: xlag1 = mlag(x), which defaults to 1-lag
% where: x = a matrix (or vector), nobs x nvar
%     nlag = # of contiguous lags for each vector in x
%     init = (optional) scalar value to feed initial missing values
%            (default = 0)
%---------------------------------------------------
% RETURNS:
%        xlag = a matrix of lags (nobs x nvar*nlag)
%        x1(t-1), x1(t-2), ... x1(t-nlag), x2(t-1), ... x2(t-nlag) ...
% --------------------------------------------------
% SEE ALSO: lag() which works more conventionally
%---------------------------------------------------

% written by:
% James P. LeSage, Dept of Economics
% University of Toledo
% 2801 W. Bancroft St,
% Toledo, OH 43606
% jpl@jpl.econ.utoledo.edu

if nargin ==1
    n = 1; % default value
    init = 0;
elseif nargin == 2
    init = 0;
end;

if nargin > 3
    error('mlag: Wrong # of input arguments');
end;

[nobs, nvar] = size(x);

xlag = ones(nobs,nvar*n)*init;
icnt = 0;
for i=1:nvar;
    for j=1:n;
        xlag(j+1:nobs,icnt+j) = x(1:nobs-j,i);
    end;
    icnt = icnt+n;
end;
